# Supplementary material for: TH301 Emerges as a Novel Anti-Oncogenic Agent for Human Pancreatic Cancer Cells: The Dispensable Roles of p53, CRY2 and BMAL1 in TH301-Induced CDKN1A/p21CIP1/WAF1 Upregulation
Source: Int J Mol Sci. 2024 Dec 28;26(1):178. doi: 10.3390/ijms26010178 (PMC11720130; doi:10.3390/ijms26010178)
Supplement: Supplementary file 1 [file ijms-26-00178-s001.zip]

Archive with 1 entries (1 files):
- ijms-3376913-supplementary.pdf
